# Supplementary material for: Acceptability of tDCS in treating stress-related mental health disorders: a mixed methods study among military patients and caregivers
Source: BMC Psychiatry. 2021 Feb 15;21:97. doi: 10.1186/s12888-021-03086-5 (PMC7883955; doi:10.1186/s12888-021-03086-5)
Supplement: Supplementary file 2 — Additional file 2. [file 12888_2021_3086_MOESM2_ESM.xlsx]

## Sheet: tDCS side effects questionnaire
	Session:	Session 1																								Session 2
	Side effect:	Head ache		Neck pain		Pain on the skull		Tingling sensation		Itching sensation		Burning sensation		Sleepiness		Difficulty concentrating		Acute change in mood		Dizziness		Nausea		Perceived current strength	Perceived tDCS comfort	Head ache		Neck pain		Pain on the skull		Tingling sensation		Itching sensation		Burning sensation		Sleepiness		Difficulty concentrating		Acute change in mood		Dizziness		Nausea		Skin redness after last session
	Subscale:	Present?	Attributed to tDCS?	Present?	Attributed to tDCS?	Present?	Attributed to tDCS?	Present?	Attributed to tDCS?	Present?	Attributed to tDCS?	Present?	Attributed to tDCS?	Present?	Attributed to tDCS?	Present?	Attributed to tDCS?	Present?	Attributed to tDCS?	Present?	Attributed to tDCS?	Present?	Attributed to tDCS?			Present?	Attributed to tDCS?	Present?	Attributed to tDCS?	Present?	Attributed to tDCS?	Present?	Attributed to tDCS?	Present?	Attributed to tDCS?	Present?	Attributed to tDCS?	Present?	Attributed to tDCS?	Present?	Attributed to tDCS?	Present?	Attributed to tDCS?	Present?	Attributed to tDCS?	Present?	Attributed to tDCS?	Present?	Attributed to tDCS?
	Answer options:	1 = Absent, 2 = Mild, 3 = Moderate, 4 = Severe	1 = Not at all, 2 = Somehwat, 3 = Moderately, 4 = Completely	1 = Absent, 2 = Mild, 3 = Moderate, 4 = Severe	1 = Not at all, 2 = Somehwat, 3 = Moderately, 4 = Completely	1 = Absent, 2 = Mild, 3 = Moderate, 4 = Severe	1 = Not at all, 2 = Somehwat, 3 = Moderately, 4 = Completely	1 = Absent, 2 = Mild, 3 = Moderate, 4 = Severe	1 = Not at all, 2 = Somehwat, 3 = Moderately, 4 = Completely	1 = Absent, 2 = Mild, 3 = Moderate, 4 = Severe	1 = Not at all, 2 = Somehwat, 3 = Moderately, 4 = Completely	1 = Absent, 2 = Mild, 3 = Moderate, 4 = Severe	1 = Not at all, 2 = Somehwat, 3 = Moderately, 4 = Completely	1 = Absent, 2 = Mild, 3 = Moderate, 4 = Severe	1 = Not at all, 2 = Somehwat, 3 = Moderately, 4 = Completely	1 = Absent, 2 = Mild, 3 = Moderate, 4 = Severe	1 = Not at all, 2 = Somehwat, 3 = Moderately, 4 = Completely	1 = Absent, 2 = Mild, 3 = Moderate, 4 = Severe	1 = Not at all, 2 = Somehwat, 3 = Moderately, 4 = Completely	1 = Absent, 2 = Mild, 3 = Moderate, 4 = Severe	1 = Not at all, 2 = Somehwat, 3 = Moderately, 4 = Completely	1 = Absent, 2 = Mild, 3 = Moderate, 4 = Severe	1 = Not at all, 2 = Somehwat, 3 = Moderately, 4 = Completely	0: “Very weak” - 10: “Very strong”	0: “Very uncomfortable” - 10: “Very comfortable”	1 = Absent, 2 = Mild, 3 = Moderate, 4 = Severe	1 = Not at all, 2 = Somehwat, 3 = Moderately, 4 = Completely	1 = Absent, 2 = Mild, 3 = Moderate, 4 = Severe	1 = Not at all, 2 = Somehwat, 3 = Moderately, 4 = Completely	1 = Absent, 2 = Mild, 3 = Moderate, 4 = Severe	1 = Not at all, 2 = Somehwat, 3 = Moderately, 4 = Completely	1 = Absent, 2 = Mild, 3 = Moderate, 4 = Severe	1 = Not at all, 2 = Somehwat, 3 = Moderately, 4 = Completely	1 = Absent, 2 = Mild, 3 = Moderate, 4 = Severe	1 = Not at all, 2 = Somehwat, 3 = Moderately, 4 = Completely	1 = Absent, 2 = Mild, 3 = Moderate, 4 = Severe	1 = Not at all, 2 = Somehwat, 3 = Moderately, 4 = Completely	1 = Absent, 2 = Mild, 3 = Moderate, 4 = Severe	1 = Not at all, 2 = Somehwat, 3 = Moderately, 4 = Completely	1 = Absent, 2 = Mild, 3 = Moderate, 4 = Severe	1 = Not at all, 2 = Somehwat, 3 = Moderately, 4 = Completely	1 = Absent, 2 = Mild, 3 = Moderate, 4 = Severe	1 = Not at all, 2 = Somehwat, 3 = Moderately, 4 = Completely	1 = Absent, 2 = Mild, 3 = Moderate, 4 = Severe	1 = Not at all, 2 = Somehwat, 3 = Moderately, 4 = Completely	1 = Absent, 2 = Mild, 3 = Moderate, 4 = Severe	1 = Not at all, 2 = Somehwat, 3 = Moderately, 4 = Completely	1 = Absent, 2 = Mild, 3 = Moderate, 4 = Severe	1 = Not at all, 2 = Somehwat, 3 = Moderately, 4 = Completely
Subject	tDCS Group
3	active tDCS	1	1	1	1	1	1	1	1	1	1	1	1	1	1	2	2	1	1	2	2	1	1	2	7	1	1	1	1	1	1	1	1	1	1	1	1	1	1	1	1	1	1	1	1	1	1	1	1
5	active tDCS	1	1	1	1	1	1	1	1	1	1	1	1	1	1	1	2	1	2	4	1	1	1	0	5	1	1	1	1	1	1	1	1	1	1	1	1	1	1	2	1	2	1	1	1	1	1	1	1
6	active tDCS	2	2	1	1	1	1	1	1	1	1	2	4	1	1	3	1	3	1	1	1	1	1	2	5	1	1	1	1	1	1	1	1	1	1	2	4	missing	NA	3	1	2	2	1	1	1	1	3	4
8	active tDCS	1	1	1	1	1	1	2	4	1	1	1	4	1	1	3	1	1	1	1	1	1	1	0	10	1	1	1	1	1	1	2	4	2	4	2	4	1	1	3	1	1	1	1	1	1	1	1	NA
9	active tDCS	1	1	1	1	1	1	2	4	2	3	3	4	1	1	2	3	1	1	2	3	1	1	6	8	1	1	1	1	1	1	1	1	2	3	3	4	1	1	2	1	1	1	2	2	1	1	2	4
13	active tDCS	1	1	1	1	1	1	2	3	2	3	1	1	1	1	4	1	1	1	1	1	1	1	0.5	8.5	1	1	1	1	1	1	2	3	2	3	1	1	1	1	4	1	1	1	1	1	1	1	1	1
14	active tDCS	2	2	1	1	1	1	2	2	3	4	3	4	4	3	3	2	1	1	1	1	1	1	5	4	3	3	1	1	1	1	2	4	4	4	3	4	3	3	2	3	1	1	1	1	1	1	1	2
17	active tDCS	1	1	1	1	1	1	1	1	4	4	3	4	3	2	2	1	2	2	1	1	1	1	2	8	1	1	1	1	1	1	3	4	3	4	2	4	3	4	2	2	3	4	3	4	1	1	1	1
18	active tDCS	1	1	1	1	1	1	1	1	2	4	2	4	1	1	3	2	3	2	1	1	1	1	0	6	2	3	1	1	1	1	1	1	2	3	2	3	1	1	1	1	1	1	1	1	1	1	1	1
19	active tDCS	1	1	1	1	1	1	2	4	2	4	1	1	2	1	1	1	1	1	1	1	1	1	1	8	1	1	1	1	1	1	2	2	1	1	1	1	3	1	1	1	1	1	1	1	1	1	1	1
21	active tDCS	1	1	1	1	1	1	2	4	3	4	2	4	3	1	3	1	1	1	1	1	1	1	3	5	1	1	1	1	1	1	2	4	2	4	2	4	3	1	2	1	1	1	1	1	1	1	1	1
22	active tDCS	1	1	1	1	1	1	2	3	2	3	2	3	4	2	3	2	1	1	1	1	1	1	2.5	6.5	1	1	1	1	1	1	1	1	2	3	2	3	4	3	3	2	2	3	1	1	1	1	1	1
25	active tDCS	1	1	1	1	1	1	2	2	2	2	1	1	1	1	3	2	1	1	1	1	3	1	3.5	5	2	2	1	1	1	1	1	1	2	2	1	1	1	1	3	2	2	1	2	2	2	2	1	1
27	active tDCS	1	2	2	1	1	1	2	3	2	3	2	3	3	3	2	2	1	1	1	1	1	1	5	5	2	2	2	1	1	1	2	2	2	3	2	3	2	2	1	1	1	1	1	1	1	1	1	1
30	active tDCS	1	1	1	1	1	1	1	1	1	1	1	1	3	3	3	2	1	1	1	1	1	1	0.5	8.5	1	1	1	1	1	1	1	1	1	1	1	1	2	2	2	2	2	2	1	1	1	1	1	1
31	active tDCS	1	1	1	1	1	1	3	4	3	4	1	1	3	2	2	1	2	3	1	1	1	1	3	4	1	1	1	1	1	1	1	1	2	4	1	1	2	1	1	1	1	1	1	1	1	1	1	1
33	active tDCS	2	3	1	1	3	4	3	NA	1	1	1	1	2	3	4	4	1	1	1	1	1	1	7.5	2.5	1	1	1	1	2	4	2	4	1	1	1	1	1	1	2	3	1	1	1	1	1	1	1	1
34	active tDCS	2	2	1	1	1	1	2	3	1	1	1	1	2	2	3	2	2	2	1	1	1	1	2	7	2	3	1	1	1	1	2	3	1	1	2	3	2	3	2	3	1	1	2	2	1	1	1	1
37	active tDCS	1	2	3	1	2	2	4	3	2	1	3	4	4	3	4	2	2	1	1	1	1	1	5	3	1	1	1	1	2	4	2	4	2	4	3	4	2	3	3	3	1	2	1	1	1	1	2	2
40	active tDCS	1	1	1	1	1	1	1	1	3	3	1	1	2	3	1	1	1	1	1	1	1	1	1	6	1	1	1	1	1	1	1	1	2	4	1	1	1	1	1	1	1	1	1	1	1	1	1	1
41	active tDCS	2	3	1	1	1	1	3	3	2	3	1	NA	2	3	3	3	1	1	1	1	1	1	4.5	5	1	1	1	1	1	1	2	2	2	2	1	1	1	NA	2	3	1	1	1	1	1	1	1	1
42	active tDCS	1	1	1	1	1	1	1	1	1	1	1	1	2	1	1	1	1	1	1	1	1	1	0.5	9.5	1	1	1	1	1	1	1	1	1	1	1	1	2	1	2	1	1	1	1	1	1	1	1	1
44	active tDCS	1	1	1	1	1	1	3	4	1	1	3	4	1	1	2	2	1	1	1	1	1	1	4	3	1	1	1	1	1	1	1	1	1	1	3	3	1	1	1	1	1	1	1	1	1	1	1	1
45	active tDCS	2	2	1	NA	1	NA	3	4	1	NA	2	4	1	NA	3	2	1	NA	2	3	1	NA	2.5	5	2	2	1	NA	1	NA	2	3	1	NA	2	3	1	1	2	1	1	NA	2	2	1	NA	1	1
47	active tDCS	2	3	1	1	1	1	2	4	1	1	1	1	4	4	3	3	2	3	1	1	1	1	2	4	2	3	1	1	1	1	2	4	1	1	1	1	3	4	2	3	1	1	1	1	1	1	1	1
48	active tDCS	2	2	2	2	1	1	1	1	2	2	1	1	missing	NA	3	3	1	1	3	3	1	1	missing	missing	2	3	1	1	2	3	1	1	2	3	1	1	3	3	3	4	4	4	2	3	1	1	missing	missing
49	active tDCS	1	1	1	1	1	1	1	1	1	1	2	2	2	2	1	1	1	1	2	2	2	2	2	8	1	1	2	2	1	1	2	2	3	2	1	1	2	2	1	1	1	1	2	2	2	2	2	2
51	active tDCS	1	1	1	1	1	1	2	4	2	4	missing	NA	1	1	1	1	2	4	1	1	1	1	6	4	1	NA	1	NA	1	NA	2	4	2	4	2	4	1	NA	1	NA	1	NA	1	NA	1	NA	1	1
54	active tDCS	2	1	2	1	1	1	2	2	3	4	3	4	4	2	3	2	2	1	1	1	1	1	2.5	5	2	2	2	2	1	1	1	1	2	3	2	3	4	2	4	1	1	1	1	1	1	1	1	NA
56	active tDCS	1	1	1	1	1	1	2	4	2	4	1	1	1	1	2	2	2	4	2	4	1	1	2	8	1	1	1	1	1	1	2	2	1	1	2	2	1	1	3	2	1	1	2	3	1	1	1	1
65	active tDCS	2	2	3	3	2	2	3	3	2	2	1	1	2	2	3	3	1	1	1	1	1	1	2	2	3	3	4	4	3	2	4	3	2	2	1	1	4	3	4	missing	2	3	2	2	2	2	1	1
67	active tDCS	1	NA	1	NA	1	NA	missing	NA	2	NA	1	NA	1	NA	1	NA	2	NA	1	NA	1	NA	2	4	1	1	1	1	1	1	2	2	1	1	1	1	2	1	2	1	1	1	1	1	1	1	1	1
72	active tDCS	1	NA	1	NA	1	NA	2	3	2	3	2	3	2	2	1	NA	2	2	1	NA	1	NA	1.5	6.5	1	NA	1	NA	1	NA	1	NA	1	NA	1	NA	1	NA	1	NA	1	NA	1	NA	1	NA	1	1
74	active tDCS	2	2	1	1	2	3	3	4	3	4	3	4	2	1	3	3	1	1	2	3	2	2	6.5	3.5	2	2	3	2	3	3	3	3	3	3	3	3	2	2	3	2	2	2	2	2	1	1	1	1
75	active tDCS	1	1	1	1	1	1	2	3	2	4	1	1	1	1	3	3	4	4	2	3	1	1	7.5	9.5	1	1	1	1	1	1	2	3	2	3	1	1	2	3	1	1	2	3	1	1	1	1	1	1
76	active tDCS	2	4	1	1	1	1	2	4	2	4	3	4	1	1	2	2	3	4	1	1	1	1	2	3	1	1	1	1	1	1	1	1	2	4	1	1	1	1	2	4	1	1	1	1	1	1	1	1
77	active tDCS	1	1	3	1	1	NA	2	3	2	3	2	3	2	1	3	1	1	1	1	1	1	1	1	5	1	1	2	1	1	1	2	3	3	3	3	3	2	1	2	1	1	1	1	1	1	1	2	4
78	active tDCS	1	2	1	1	1	1	2	2	1	1	2	2	1	1	1	1	2	2	1	1	1	1	3	8	1	1	1	1	1	1	1	1	1	1	1	1	1	1	1	1	2	2	1	1	1	1	1	1
79	active tDCS	2	1	1	1	1	1	2	2	2	2	2	2	1	1	1	2	1	1	1	1	1	1	2	6.8	1	NA	3	1	1	1	2	4	2	4	1	1	2	1	3	3	1	1	1	1	1	1	1	1
81	active tDCS	1	1	1	1	1	1	2	3	2	3	2	3	1	1	2	2	1	1	1	1	1	1	3	missing	1	1	1	1	1	1	3	3	3	3	3	3	2	2	2	2	1	1	1	1	1	1	1	1
84	active tDCS	1	1	1	1	1	1	1	1	3	4	1	1	3	3	3	2	1	1	1	1	1	1	0	10	1	1	1	1	1	1	1	1	2	4	1	4	3	3	4	3	1	1	1	1	1	1	1	1
85	active tDCS	2	3	1	1	1	1	3	4	3	3	1	1	3	2	3	3	1	1	2	3	1	1	7.5	4.5	2	2	1	1	1	1	1	1	2	2	1	1	2	2	3	3	1	1	1	1	1	1	1	1
87	active tDCS	1	1	1	1	1	1	1	1	1	1	1	1	1	1	1	1	1	1	1	1	1	1	3.5	4.5	1	NA	1	NA	1	NA	2	missing	1	NA	1	NA	2	missing	2	missing	1	NA	1	NA	1	NA	1	1
90	active tDCS	1	1	2	2	1	1	2	3	1	1	2	3	2	3	2	3	1	1	1	1	1	1	8.5	8.5	1	1	2	3	2	3	2	3	1	1	2	3	3	3	3	3	1	1	1	1	1	1	1	1
93	active tDCS	2	2	1	1	1	1	1	1	3	3	1	1	1	1	2	2	1	1	2	3	1	1	0	7.5	1	1	1	1	1	1	1	1	1	1	3	4	1	1	1	1	1	1	1	1	1	1	1	1
94	active tDCS	1	1	1	1	1	1	2	4	2	4	2	4	2	4	2	4	1	1	1	1	1	1	1	9	1	1	1	1	1	1	1	1	1	1	1	1	1	1	1	1	1	1	1	1	1	1	1	1
95	active tDCS	2	1	2	1	1	1	1	1	1	1	1	1	3	3	2	2	1	1	1	1	1	1	0	8	1	1	2	2	1	1	1	1	1	1	1	1	2	2	2	2	1	1	1	1	1	1	1	1
96	active tDCS	1	1	3	1	1	1	2	4	2	4	2	4	1	1	3	1	2	3	1	1	1	1	0.5	8	1	1	3	1	1	1	2	3	1	1	2	3	2	1	3	1	1	1	1	1	1	1	1	1
98	active tDCS	1	NA	1	1	1	1	3	3	1	1	1	1	3	3	3	3	1	1	1	1	1	1	0.5	7.5	1	1	1	1	1	1	2	2	1	1	1	1	1	1	1	1	1	1	1	1	1	1	1	1
1	sham	1	1	1	1	1	1	1	1	1	1	1	1	1	1	1	1	1	1	1	1	1	1	0.5	9.7	1	1	1	1	1	1	1	1	1	1	1	1	1	1	1	1	1	1	1	1	1	1	1	1
2	sham	3	1	1	1	1	1	1	1	1	1	1	1	1	1	4	2	3	2	1	1	1	1	2	9	2	2	1	1	1	1	1	1	1	1	1	1	1	1	2	1	1	1	1	1	1	1	1	1
4	sham	2	2	2	2	1	1	2	2	1	1	1	1	1	1	1	1	1	1	1	1	1	1	7.5	5	2	2	1	1	1	1	3	2	1	1	1	1	1	1	2	2	1	1	1	1	1	1	1	1
7	sham	1	1	3	1	1	1	2	4	1	1	1	1	2	3	3	2	1	1	1	1	1	1	2	8	1	1	1	1	1	1	2	3	2	3	1	1	3	1	4	1	1	1	1	1	1	1	1	1
10	sham	1	NA	1	NA	1	NA	2	NA	1	NA	1	NA	2	NA	2	NA	1	NA	1	NA	1	NA	3.5	5.5	1	1	1	1	1	1	1	1	1	1	1	1	1	1	3	3	1	1	1	1	1	1	1	1
11	sham	1	1	1	1	1	1	2	3	2	3	1	1	1	1	3	1	1	1	1	1	1	1	1	9	1	1	1	1	1	1	2	4	2	4	1	1	1	1	1	1	1	1	1	1	1	1	1	1
12	sham	3	1	1	1	1	1	1	1	1	1	2	2	3	1	3	1	1	1	1	1	1	1	1	6	2	1	1	1	1	1	1	1	2	2	1	1	2	1	2	1	1	1	1	1	1	1	1	1
15	sham	1	1	1	1	1	1	1	1	1	1	2	3	1	1	2	3	1	1	1	1	1	1	2	5	1	1	1	1	1	1	1	1	1	1	1	1	2	1	2	1	1	1	1	1	1	1	1	1
16	sham	3	2	3	2	1	1	1	1	2	2	1	1	4	4	3	3	1	1	2	2	1	1	0	10	1	1	3	2	1	1	1	1	3	3	1	1	1	1	3	2	1	1	3	2	1	1	1	1
20	sham	3	4	2	3	3	4	3	4	2	2	2	4	3	4	3	2	3	3	2	3	1	1	1	2	3	4	2	3	3	4	3	4	1	1	1	1	2	3	3	4	2	2	3	4	1	1	1	1
23	sham	1	1	1	1	1	1	1	1	2	1	1	1	1	1	1	1	1	1	1	1	1	1	1	9	1	1	1	1	1	1	1	1	1	1	1	1	1	1	2	1	1	1	1	1	1	1	1	1
24	sham	1	1	1	1	1	1	3	2	2	2	2	2	1	1	2	1	1	1	1	1	1	1	5	5	1	1	1	1	1	1	1	1	2	2	2	2	1	1	1	1	1	1	1	1	1	1	1	1
26	sham	1	1	1	1	1	1	2	4	2	4	1	1	1	1	2	1	1	1	1	1	1	1	0.5	5	1	1	1	1	1	1	3	4	3		1	1	1	1	3	1	1	1	1	1	1	1	1	1
28	sham	1	1	1	1	1	1	2	4	2	4	2	4	3	2	2	2	1	1	1	1	1	1	missing	missing	1	1	1	1	1	1	2	4	2	4	2	4	1	1	2	2	1	1	1	1	1	1	1	1
29	sham	1	1	1	1	1	1	1	1	1	1	1	1	2	2	2	2	1	1	1	1	1	1	5.5	5	1	1	1	1	1	1	2	2	1	1	1	1	3	2	2	2	1	1	2	1	1	1	1	1
32	sham	2	1	1	1	1	1	1	NA	1	NA	1	NA	1	NA	4	2	4	1	1	NA	1	NA	0	5	1	NA	1	NA	1	NA	2	4	1	NA	1	NA	2	1	4	1	4	1	1	NA	1	NA	1	1
35	sham	1	1	1	1	1	1	2	4	2	2	1	1	1	1	2	2	3	3	1	1	1	1	2	7	1	1	1	1	1	1	3	3	1	1	1	1	1	1	1	1	2	2	1	1	1	1	1	1
36	sham	1	1	2	1	1	1	1	1	1	1	1	1	1	1	1	1	1	1	1	1	1	1	0	9	1	NA	2	1	1	1	1	1	1	1	1	1	1	1	1	1	1	1	1	1	1	1	1	1
38	sham	1	1	1	1	1	1	1	1	1	1	3	4	2	2	2	3	1	1	1	1	1	1	2	8	1	1	1	1	1	1	1	1	1	1	2	3	2	3	2	2	1	1	1	1	1	1	1	1
39	sham	1	1	1	1	1	1	1	1	1	1	1	1	1	1	2	3	1	1	1	1	1	1	missing	missing	1	1	1	1	1	1	1	1	1	1	1	1	1	1	1	1	1	1	1	1	1	1	1	1
43	sham	1	1	1	1	1	NA	2	4	2	4	1	1	1	1	2	1	1	1	1	1	1	1	0	9	1	1	1	1	1	1	1	1	1	1	1	1	1	1	1	1	1	1	1	1	1	1	1	1
46	sham	2	1	2	1	1	1	2	2	1	1	1	1	1	1	2	1	1	1	1	1	1	1	2	9	2	2	1	1	1	1	2	2	1	1	1	1	1	1	2	1	1	1	1	1	1	1	1	1
50	sham	1	1	1	1	1	1	1	1	1	1	3	3	1	1	3	2	2	2	1	1	1	1	2	8	1	1	1	1	1	1	1	1	1	1	3	3	2	2	2	1	2	2	1	1	1	1	1	1
52	sham	1	1	1	1	1	1	2	3	1	1	1	1	3	1	1	1	1	1	1	1	1	1	0.5	6.5	1	1	1	1	1	1	2	4	1	1	1	1	2	1	2	1	1	1	1	1	1	1	1	1
53	sham	2	1	2	1	1	1	1	3	1	3	1	3	1	1	2	3	1	1	1	1	1	1	0.2	5	2	1	2	1	1	1	2	3	1	1	1	1	1	1	2	2	1	1	1	1	1	1	1	1
55	sham	1	1	1	1	1	1	2	3	1	1	1	1	2	2	1	1	1	1	1	1	1	1	2.5	7.5	1	1	1	1	1	1	1	1	1	1	1	2	2	1	1	1	1	1	1	1	1	1	1	1
57	sham	1	1	1	1	1	1	2	3	2	2	1	1	1	1	1	1	1	1	1	1	1	1	1.5	5.5	1	1	1	1	1	1	2	4	1	1	1	1	2	1	2	1	1	1	1	1	1	1	1	1
58	sham	2	3	1	1	1	1	1	1	1	1	1	1	1	1	3	1	1	1	1	1	1	1	0.5	9.5	1	1	2	1	1	1	1	1	1	1	2	4	2	1	4	1	1	1	1	1	1	1	1	NA
59	sham	2	1	1	NA	1	NA	2	2	1	NA	1	NA	1	NA	2	1	1	NA	1	NA	1	NA	2	7	1	NA	1	NA	1	NA	2	3	1	NA	1	NA	1	NA	2	1	1	NA	1	NA	1	NA	1	NA
60	sham	3	2	2	1	1	1	2	3	2	2	1	1	3	1	3	3	1	1	1	1	1	1	2	7	3	4	1	1	1	1	2	4	1	1	1	1	2	3	2	3	2	2	2	4	3	4	1	1
61	sham	1	1	1	1	1	1	2	3	2	3	1	1	1	1	1	1	1	1	1	1	1	1	3	3	2	2	1	1	1	1	2	2	2	2	2	2	1	1	1	1	1	1	1	1	1	1	1	4
62	sham	1	1	1	1	1	1	2	4	1	1	1	1	1	1	1	1	1	1	1	1	1	1	1	10	1	1	1	1	1	1	2	4	1	1	1	1	1	1	1	1	1	1	1	1	1	1	1	1
63	sham	1	1	1	1	1	1	1	1	1	1	1	1	2	2	1	3	1	1	1	1	1	1	2	7	1	1	1	1	1	1	1	1	1	1	1	1	1	1	2	3	2	2	1	1	1	1	1	1
64	sham	1	1	1	1	1	1	1	1	1	1	1	1	1	1	3	1	1	1	1	1	1	1	0	8	1	1	1	1	1	1	2	3	2	3	1	1	2	1	3	1	1	1	1	1	1	1	2	2
66	sham	2	missing	2	missing	2	missing	2	missing	2	missing	2	missing	1	NA	2	missing	1	NA	2	missing	1	NA	2	4	1	NA	1	NA	2	missing	2	missing	1	NA	2	missing	3	missing	3	missing	1	NA	2	missing	1	NA	1	NA
68	sham	1	1	1	1	1	1	2	3	1	1	2	3	2	2	4	2	1	1	1	1	1	1	0.5	5	1	1	1	1	1	1	3	3	1	1	3	3	1	1	2	1	1	1	1	1	1	1	2	2
69	sham	2	2	2	1	2	4	3	4	3	2	2	3	2	2	2	2	3	3	1	1	1	1	5	4	1	1	1	1	1	1	2	4	2	4	2	4	1	1	1	1	1	1	1	1	1	1	1	1
70	sham	1	1	1	1	1	1	1	1	1	1	1	1	1	1	3	1	3	2	1	1	1	1	1.5	5	1	1	1	1	1	1	1	1	1	1	1	1	1	1	3	2	1	1	1	1	1	1	1	1
71	sham	1	1	1	1	1	1	1	1	1	1	1	1	1	1	2	2	1	1	1	1	1	1	0.6	9.5	1	1	1	1	1	1	1	1	1	1	1	1	2	2	2	2	1	1	1	1	1	1	1	1
73	sham	1	1	1	1	1	1	1	1	1	1	missing	NA	3	3	3	2	1	1	1	1	1	1	1	6	1	1	1	1	1	1	1	1		1	1	1	2	2	3	1	1	1	1	1	1	1	1	1
80	sham	2	1	1	1	1	1	1	1	1	1	1	1	1	1	1	1	1	1	1	1	1	1	1	9	1	1	1	1	1	1	1	1	1	1	1	1	1	1	1	1	1	1	1	1	1	1	1	1
82	sham	1	1	1	1	1	1	2	4	1	1	1	1	2	1	1	1	1	1	1	1	1	1	0.1	9.7	1	1	1	1	1	1	1	1	1	1	1	1	1	1	1	1	1	1	1	1	1	1	1	NA
83	sham	2	3	2	2	1	1	2	4	3	2	2	2	4	4	4	NA	1	1	2	3	1	1	3.5	4.5	2	2	1	1	1	1	2	3	2	2	3	4	2	3	2	3	2	2	1	1	1	1	1	NA
86	sham	1	1	1	1	1	1	2	4	2	4	2	4	2	3	2	3	1	1	1	1	1	1	4	5	1	1	1	1	1	1	2	4	2	4	2	4	2	3	2	3	1	1	1	1	1	1	1	1
88	sham	1	1	2	1	1	1	3	3	3	4	2	4	1	1	2	2	2	3	1	1	1	1	1.5	4.5	2	1	2	1	1	1	2	2	2	2	2	2	3	1	1	1	2	2	1	1	1	1	1	1
89	sham	3	2	1	1	2	1	3	3	1	NA	3	3	3	1	4	2	3	1	1	1	1	1	0.5	2.5	4	2	1	NA	3	2	2	2	1	1	2	2	3	1	3	2	4	2	1	1	2	1	1	1
91	sham	1	1	1	1	1	1	1	1	1	1	1	1	1	1	1	1	1	1	1	1	1	1	0	9	1	1	1	1	1	1	1	1	1	1	1	1	1	1	1	1	1	1	1	1	1	1	1	1
92	sham	1	1	1	1	1	1	2	1	2	1	2	1	1	1	2	1	1	1	2	2	1	1	5	5	1	1	1	1	1	1	1	1	1	1	1	1	2	1	2	1	1	1	1	1	1	1	1	1
97	sham	1	1	2	1	1	1	2	3	1	1	1	1	1	1	2	3	1	1	1	1	1	1	2	8	1	1	1	1	1	1	1	1	1	1	1	1	1	1	2	1	1	1	1	1	1	1	1	1
			NA = Not Applicable: attribution to tDCS left open because side effect is not experienced
[truncated: 80 more columns]

## Sheet: Adverse events log
Subject	Condition	Adverse event category		Grade	Duration (in days)
			namely:	1 = Mild; 2 = Moderate; 3 = Severe; 4 = Life-threatening
3	Active tDCS	Other	Feeling light in the head	1	0.5
6	Active tDCS	Depressed mood		1	6
6	Active tDCS	Fatigue		1	8
8	Active tDCS	Other	Low back pain	1	2
8	Active tDCS	Other	Low back pain	2	2
8	Active tDCS	Fatigue		2	0.5
8	Active tDCS	Fatigue		1	0.5
8	Active tDCS	Head ache		1	1
8	Active tDCS	Other	Aching knees	1	1
9	Active tDCS	Head ache		1	0.5
13	Active tDCS	Head ache		1	1
13	Active tDCS	Head ache		1	0.5
13	Active tDCS	Head ache		1	missing
14	Active tDCS	Other	Feeling light in the head	1	9
14	Active tDCS	Head ache		1	0.5
14	Active tDCS	Red/sensitive skin at electrode site		1	0.5
14	Active tDCS	Red/sensitive skin at electrode site		1	0.5
17	Active tDCS	Dizziness		2	0.5
18	Active tDCS	Head ache		3	2
19	Active tDCS	Head ache		1	1
19	Active tDCS	Fatigue		1	1
19	Active tDCS	Fatigue		1	0.5
22	Active tDCS	Fatigue		2	1
22	Active tDCS	Fever		2	2
25	Active tDCS	Head ache		2	5
25	Active tDCS	Nausea		1	0.5
25	Active tDCS	Nausea		2	0.5
25	Active tDCS	Head ache		1	0.5
25	Active tDCS	Nausea		1	0.5
25	Active tDCS	Feeling tense		2	0.5
25	Active tDCS	Nausea		1	0.5
25	Active tDCS	Nausea		1	0.5
27	Active tDCS	Head ache		3	1
27	Active tDCS	Fatigue		2	1
27	Active tDCS	Head ache		2	1
27	Active tDCS	Fatigue		2	1
27	Active tDCS	Head ache		2	0.5
27	Active tDCS	Other	Feeling of pressure on right eye during stimulation	2	0.5
33	Active tDCS	Head ache		2	20
33	Active tDCS	Head ache		2	0.5
33	Active tDCS	Depressed mood		3	2
33	Active tDCS	Depressed mood		3	1
33	Active tDCS	Feeling tense		2	0.5
33	Active tDCS	Dizziness		2	0.5
33	Active tDCS	Dizziness		2	0.5
33	Active tDCS	Feeling tense		3	0.5
39	Active tDCS	Other	Diagnosis diatbetes-II	2	NA
39	Active tDCS	Head ache		1	0.5
39	Active tDCS	Head ache		1	0.5
39	Active tDCS	Insomnia		2	12
39	Active tDCS	Fatigue		2	12
42	Active tDCS	Red/sensitive skin at electrode site		1	0.5
43	Active tDCS	Broken toe		2	0.5
43	Active tDCS	Red/sensitive skin at electrode site		2	4
44	Active tDCS	Fatigue		2	0.5
44	Active tDCS	Head ache		1	0.5
44	Active tDCS	Red/sensitive skin at electrode site		1	0.5
44	Active tDCS	Head ache		1	0.5
44	Active tDCS	Red/sensitive skin at electrode site		1	0.5
47	Active tDCS	Head ache		1	1
47	Active tDCS	Fatigue		3	1
47	Active tDCS	Other	Belly ache (muscle ache)	1	1
47	Active tDCS	Fatigue		3	1
47	Active tDCS	Head ache		2	1
47	Active tDCS	Other	Stomach ache	1	1
47	Active tDCS	Head ache		1	1
47	Active tDCS	Fatigue		2	1
49	Active tDCS	Head ache		2	0.5
51	Active tDCS	Head ache		1	0.5
54	Active tDCS	Neck pain		2	7
67	Active tDCS	Nausea		2	0.5
67	Active tDCS	Head ache		2	0.5
67	Active tDCS	Nausea		2	0.5
67	Active tDCS	Head ache		2	0.5
67	Active tDCS	Other	A "high" feeling	2	0.5
74	Active tDCS	Fatigue		1	0.5
74	Active tDCS	Feeling tense		1	0.5
74	Active tDCS	Fatigue		1	0.5
76	Active tDCS	Depressed mood		1	0.5
76	Active tDCS	Depressed mood		1	0.5
77	Active tDCS	Other	Eczema (on face/head)	2	23
78	Active tDCS	Fatigue		1	0.5
79	Active tDCS	Other	Flu	2	5
79	Active tDCS	Neck pain		1	4
79	Active tDCS	Head ache		1	0.5
79	Active tDCS	Head ache		1	0.5
79	Active tDCS	Feeling tense		1	0.5
81	Active tDCS	Insomnia		1	missing
84	Active tDCS	Fatigue		2	0.5
85	Active tDCS	Head ache		1	1
85	Active tDCS	Head ache		3	1
85	Active tDCS	Head ache		1	1
85	Active tDCS	Head ache		1	0.5
87	Active tDCS	Head ache		1	0.5
87	Active tDCS	Fatigue		2	0.5
87	Active tDCS	Fatigue		2	0.5
94	Active tDCS	Head ache		1	0.5
94	Active tDCS	Dizziness		1	0.5
95	Active tDCS	Fatigue		2	0.5
95	Active tDCS	Feeling tense		2	0.5
98	Active tDCS	Head ache		1	0.5
2	Sham	Head ache		1	0.5
2	Sham	Head ache		2	2
2	Sham	Fatigue		3	2
2	Sham	Head ache		2	0.5
2	Sham	Head ache		2	0.5
4	Sham	Red/sensitive skin at electrode site		1	0.5
4	Sham	Head ache		1	2
4	Sham	Fatigue		1	missing
7	Sham	Other	Coughing	2	4
10	Sham	Fatigue		2	1
10	Sham	Head ache		1	0.5
15	Sham	Insomnia		1	4
15	Sham	Other	Feeling "high"	3	5
15	Sham	Other	Aching throat	2	1
16	Sham	Head ache		1	0.5
16	Sham	Dizziness		1	0.5
16	Sham	Nausea		2	0.5
20	Sham	Fatigue		3	0.5
20	Sham	Head ache		1	0.5
20	Sham	Feeling tense		1	15
20	Sham	Head ache		2	8
20	Sham	Head ache		2	8
20	Sham	Dizziness		2	4
20	Sham	Head ache		3	3
20	Sham	Fatigue		2	1
20	Sham	Fatigue		2	0.5
20	Sham	Fatigue		1	0.5
20	Sham	Fatigue		3	0.5
20	Sham	Other	Tingling feeling in legs during and after tDCS session	1	0.5
20	Sham	Othher	Tingling feeling in legs during and after tDCS session	1	0.5
20	Sham	Head ache		2	0.5
20	Sham	Dizziness		2	3
23	Sham	Other	Aching knees	2	6
23	Sham	Other	Intestines and stomach complaints due to inflammation	2	missing
24	Sham	Nausea		2	0.5
24	Sham	Dizziness		1	1
26	Sham	Head ache		1	0.5
26	Sham	Fatigue		1	0.5
26	Sham	Head ache		1	0.5
35	Sham	Feeling tense		1	8
35	Sham	Feeling tense		2	8
35	Sham	Head ache		2	1
36	Sham	Other	flu	2	2
36	Sham	Feeling tense		2	0.5
36	Sham	Red/sensitive skin at electrode site		1	0.5
36	Sham	Red/sensitive skin at electrode site		1	0.5
37	Sham	Feeling tense		3	1
38	Sham	Head ache		1	0.5
45	Sham	Head ache		2	0.5
45	Sham	Head ache		2	0.5
46	Sham	Nausea		1	0.5
46	Sham	Insomnia		2	missing
46	Sham	Dizziness		2	13
46	Sham	Other	Reduced sexual desire	2	missing
46	Sham	Other	Caught a cold	1	5
46	Sham	Feeling tense		1	missing
50	Sham	Feeling tense		2	7
50	Sham	Feeling tense		2	1
50	Sham	Insomnia		2	missing
53	Sham	Head ache		1	0.5
53	Sham	Other	Back pain	3	3
53	Sham	Insomnia		2	0.5
53	Sham	Feeling tense		2	0.5
53	Sham	Other	Tinnitus	2	0.5
53	Sham	Head ache		3	0.5
57	Sham	Head ache		1	0.5
58	Sham	Other	Aching knees	2	0.5
59	Sham	Dizziness		1	0.5
60	Sham	Feeling tense		1	3
60	Sham	Dizziness		1	0.5
60	Sham	Head ache		1	0.5
62	Sham	Head ache		2	0.5
62	Sham	Nausea		2	0.5
63	Sham	Other	Heavy feeling in arm after tDCS session	2	0.5
63	Sham	Head ache		1	0.5
63	Sham	Nausea		2	0.5
63	Sham	Head ache		1	0.5
63	Sham	Head ache		1	0.5
66	Sham	Head ache		2	16
66	Sham	Depressed mood		2	16
66	Sham	Depressed mood		1	1
66	Sham	Depressed mood		3	0.5
68	Sham	Other	Caught a cold/fever	1	5
69	Sham	Neck pain		1	1
69	Sham	Other	Flu (airway infection)	1	missing
71	Sham	Fatigue		3	1
71	Sham	Feeling tense		2	1
71	Sham	Fatigue		3	1
71	Sham	Feeling tense		2	1
71	Sham	Fatigue		1	0.5
80	Sham	Head ache		1	0.5
82	Sham	Head ache		2	6
88	Sham	Depressed mood		1	1
88	Sham	Head ache		1	0.5
89	Sham	Feeling tense		2	0.5
89	Sham	Head ache		3	5
89	Sham	Head ache		2	1
89	Sham	Head ache		2	1
97	Sham	Fatigue		2	0.5

## Sheet: STAI-6 pre- and post-session 
	Session:	Session 1												Session 2												Session 3												Session 4
	Timepoint:	Pre-session						Post-session						Pre-session						Post-session						Pre-session						Post-session						Pre-session						Post-session
	Emotional state:	Calm	Tense	Upset	Relaxed	Content	Worried	Calm	Tense	Upset	Relaxed	Content	Worried	Calm	Tense	Upset	Relaxed	Content	Worried	Calm	Tense	Upset	Relaxed	Content	Worried	Calm	Tense	Upset	Relaxed	Content	Worried	Calm	Tense	Upset	Relaxed	Content	Worried	Calm	Tense	Upset	Relaxed	Content	Worried	Calm	Tense	Upset	Relaxed	Content	Worried
	Answer options:	1 = Not at all, 2 = Somehwat, 3 = Moderately, 4 = Very much	1 = Not at all, 2 = Somehwat, 3 = Moderately, 4 = Very much	1 = Not at all, 2 = Somehwat, 3 = Moderately, 4 = Very much	1 = Not at all, 2 = Somehwat, 3 = Moderately, 4 = Very much	1 = Not at all, 2 = Somehwat, 3 = Moderately, 4 = Very much	1 = Not at all, 2 = Somehwat, 3 = Moderately, 4 = Very much	1 = Not at all, 2 = Somehwat, 3 = Moderately, 4 = Very much	1 = Not at all, 2 = Somehwat, 3 = Moderately, 4 = Very much	1 = Not at all, 2 = Somehwat, 3 = Moderately, 4 = Very much	1 = Not at all, 2 = Somehwat, 3 = Moderately, 4 = Very much	1 = Not at all, 2 = Somehwat, 3 = Moderately, 4 = Very much	1 = Not at all, 2 = Somehwat, 3 = Moderately, 4 = Very much	1 = Not at all, 2 = Somehwat, 3 = Moderately, 4 = Very much	1 = Not at all, 2 = Somehwat, 3 = Moderately, 4 = Very much	1 = Not at all, 2 = Somehwat, 3 = Moderately, 4 = Very much	1 = Not at all, 2 = Somehwat, 3 = Moderately, 4 = Very much	1 = Not at all, 2 = Somehwat, 3 = Moderately, 4 = Very much	1 = Not at all, 2 = Somehwat, 3 = Moderately, 4 = Very much	1 = Not at all, 2 = Somehwat, 3 = Moderately, 4 = Very much	1 = Not at all, 2 = Somehwat, 3 = Moderately, 4 = Very much	1 = Not at all, 2 = Somehwat, 3 = Moderately, 4 = Very much	1 = Not at all, 2 = Somehwat, 3 = Moderately, 4 = Very much	1 = Not at all, 2 = Somehwat, 3 = Moderately, 4 = Very much	1 = Not at all, 2 = Somehwat, 3 = Moderately, 4 = Very much	1 = Not at all, 2 = Somehwat, 3 = Moderately, 4 = Very much	1 = Not at all, 2 = Somehwat, 3 = Moderately, 4 = Very much	1 = Not at all, 2 = Somehwat, 3 = Moderately, 4 = Very much	1 = Not at all, 2 = Somehwat, 3 = Moderately, 4 = Very much	1 = Not at all, 2 = Somehwat, 3 = Moderately, 4 = Very much	1 = Not at all, 2 = Somehwat, 3 = Moderately, 4 = Very much	1 = Not at all, 2 = Somehwat, 3 = Moderately, 4 = Very much	1 = Not at all, 2 = Somehwat, 3 = Moderately, 4 = Very much	1 = Not at all, 2 = Somehwat, 3 = Moderately, 4 = Very much	1 = Not at all, 2 = Somehwat, 3 = Moderately, 4 = Very much	1 = Not at all, 2 = Somehwat, 3 = Moderately, 4 = Very much	1 = Not at all, 2 = Somehwat, 3 = Moderately, 4 = Very much	1 = Not at all, 2 = Somehwat, 3 = Moderately, 4 = Very much	1 = Not at all, 2 = Somehwat, 3 = Moderately, 4 = Very much	1 = Not at all, 2 = Somehwat, 3 = Moderately, 4 = Very much	1 = Not at all, 2 = Somehwat, 3 = Moderately, 4 = Very much	1 = Not at all, 2 = Somehwat, 3 = Moderately, 4 = Very much	1 = Not at all, 2 = Somehwat, 3 = Moderately, 4 = Very much	1 = Not at all, 2 = Somehwat, 3 = Moderately, 4 = Very much	1 = Not at all, 2 = Somehwat, 3 = Moderately, 4 = Very much	1 = Not at all, 2 = Somehwat, 3 = Moderately, 4 = Very much	1 = Not at all, 2 = Somehwat, 3 = Moderately, 4 = Very much	1 = Not at all, 2 = Somehwat, 3 = Moderately, 4 = Very much	1 = Not at all, 2 = Somehwat, 3 = Moderately, 4 = Very much
Subject	tDCS Group
3	Active tDCS	2	2	1	2	2	3	2	3	2	2	2	3	3	1	1	3	3	1	3	1	1	2	3	1	2	2	1	2	2	1	3	2	1	2	3	1	3	2	1	2	3	2	3	1	1	3	3	1
5	Active tDCS	3	1	1	3	3	2	3	1	1	2	3	2	3	1	1	4	3	1	3	2	1	3	2	1	2	2	1	2	2	2	2	2	1	2	3	2	3	1	1	3	3	2	3	1	1	2	3	2
6	Active tDCS	3	1	1	3	3	1	2	4	1	1	2	1	3	2	1	2	3	1	3	1	1	2	3	1	4	1	1	3	3	1	2	2	1	2	3	1	4	1	1	2	3	1	2	1	1	3	3	1
8	Active tDCS	1	4	1	1	2	4	2	2	1	2	3	4	3	1	3	3	3	3	3	1	2	3	3	3	3	1	2	3	3	3	3	1	2	3	3	3	3	2	2	3	2	3	3	2	2	3	2	3
9	Active tDCS	4	4	1	3	3	1	3	1	1	4	3	1	4	1	1	4	3	1	4	1	1	4	3	1	4	1	1	3	3	2	4	1	1	3	3	1	4	2	1	4	4	1	4	1	1	4	4	1
13	Active tDCS	4	1	1	4	4	1	3	1	1	3	3	1	4	1	1	4	4	1	3	1	1	3	3	1	4	1	1	4	4	1	3	1	1	3	3	1	4	1	1	4	4	1	3	1	1	3	3	1
14	Active tDCS	4	2	1	3	4	2	4	1	1	3	2	1	4	2	1	4	4	1	4	1	1	4	4	1	4	1	1	4	4	2	4	1	1	4	4	1	4	1	1	3	4	2	4	1	1	4	4	1
17	Active tDCS	3	1	1	3	3	1	3	1	1	3	2	1	3	1	1	3	2	1	2	2	1	2	2	1	3	1	2	3	3	1	3	2	1	3	3	1	3	2	1	3	2	1	2	2	2	2	2	1
18	Active tDCS	3	2	1	2	2	1	2	2	1	1	2	1	2	2	1	2	2	1	2	2	1	2	2	1	1	3	1	1	2	1	2	1	1	2	2	1	3	2	1	2	2	1	2	2	1	2	2	1
19	Active tDCS	3	1	1	3	3	1	3	1	1	3	3	1	3	1	1	3	3	1	3	1	1	3	3	1	4	1	1	4	4	1	4	1	1	4	4	1	4	1	1	4	4	1	4	1	1	4	4	1
21	Active tDCS	3	2	1	2	3	2	2	2	1	2	1	2	3	2	1	2	2	2	3	2	1	3	2	2	2	2	1	3	2	2	2	2	1	1	2	2	3	1	1	3	3	2	3	2	2	3	2	2
22	Active tDCS	2	2	1	3	3	1	2	3	1	2	2	1	3	1	2	3	3	1	2	3	1	2	1	1	3	2	1	3	2	1	3	2	1	3	3	1	3	1	1	3	3	1	2	3	1	2	1	1
25	Active tDCS	2	3	1	2	2	2	2	3	1	2	2	1	2	2	2	2	1	3	2	2	2	2	1	2	2	2	1	2	2	2	2	2	1	2	2	1	2	2	1	2	2	1	2	2	1	2	2	1
27	Active tDCS	3	3	1	2	3	2	3	2	2	3	3	2	3	2	1	3	3	2	3	2	1	3	3	2	3	2	1	4	3	2	3	2	2	3	3	2	3	2	1	3	3	2	3	2	1	2	3	2
30	Active tDCS	4	2	1	2	3	2	4	1	1	4	3	2	2	2	1	2	3	1	4	1	1	2	3	1	2	2	1	2	3	2	2	2	1	2	3	2	4	1	1	4	3	1	4	1	1	4	3	1
31	Active tDCS	3	2	1	3	3	1	2	1	1	3	3	1	3	2	1	2	3	1	4	1	1	3	3	1	4	1	1	4	3	1	3	1	1	4	3	1	2	1	1	3	4	1	4	1	1	3	4	1
33	Active tDCS	1	2	1	1	2	1	2	1	2	2	2	1	2	2	1	2	2	2	2	1	1	2	2	2	2	1	1	2	2	2	2	1	1	2	2	1	1	2	1	2	2	2	2	2	1	2	2	2
34	Active tDCS	2	2	1	2	3	2	2	2	1	2	3	2	2	3	1	2	3	2	2	2	2	2	2	2	2	2	1	3	3	1	1	3	2	2	2	2	2	3	2	2	3	1	2	2	1	2	3	1
39	Active tDCS	4	1	1	3	4	1	2	2	1	2	2	1	4	1	1	4	4	1	3	1	1	3	3	1	3	2	1	3	2	1	4	1	1	4	4	1	4	1	1	4	3	1	3	1	1	3	3	1
40	Active tDCS	3	2	1	3	3	2	2	2	1	2	2	1	3	2	1	missing	2	1	3	2	1	2	2	1	3	1	1	3	3	1	3	1	1	3	3	1	3	1	1	3	3	1	2	3	3	2	2	1
41	Active tDCS	3	1	1	4	3	1	4	1	1	4	3	1	3	2	1	3	3	1	3	1	1	3	3	1	4	1	1	3	4	1	4	1	1	4	4	1	2	2	1	3	3	1	2	2	1	3	3	1
43	Active tDCS	4	2	1	3	3	1	2	3	1	2	2	1	3	1	1	3	3	1	3	2	1	3	3	1	2	1	1	3	3	1	2	2	1	2	3	1	3	2	1	3	3	1	2	2	1	2	3	1
44	Active tDCS	3	2	1	3	2	2	3	2	1	3	3	1	4	2	2	4	3	1	4	1	2	3	3	1	4	2	1	4	3	2	4	1	2	3	3	1	1	2	2	4	4	1	4	2	2	4	4	1
45	Active tDCS	2	2	1	2	2	1	3	2	1	2	2	1	3	1	1	3	3	1	3	1	1	3	3	1	3	1	1	3	3	1	3	1	1	3	3	1	3	1	1	3	3	1	3	1	1	3	3	1
47	Active tDCS	1	3	1	1	3	2	3	2	2	2	2	2	2	3	1	2	1	2	2	3	2	2	1	2	2	3	1	1	2	2	3	2	1	2	2	2	3	2	1	3	2	2	3	2	1	3	2	2
48	Active tDCS	2	2	2	3	3	2	2	1	2	3	3	1	4	1	2	4	2	1	1	3	2	1	1	2	2	2	2	3	2	1	2	2	2	3	3	1	4	1	2	3	3	1	2	1	2	2	2	1
49	Active tDCS	3	1	1	3	2	1	3	1	1	3	2	1	3	2	1	3	3	2	3	2	1	3	3	2	3	1	1	3	3	1	2	1	1	3	3	1	2	1	1	3	2	1	2	1	1	3	2	1
51	Active tDCS	2	1	1	3	3	2	1	3	2	1	1	2	2	2	1	2	3	2	2	3	2	1	1	2	2	2	1	2	2	1	2	3	2	2	2	2	3	2	1	2	2	1	2	2	2	2	2	2
54	Active tDCS	3	2	1	3	3	1	2	2	1	2	2	1	3	2	1	3	3	1	3	2	1	3	2	1	3	1	1	3	3	1	3	1	1	3	3	1	2	2	1	2	3	1	3	1	1	3	3	1
56	Active tDCS	3	1	1	3	2	2	2	2	2	2	2	2	3	1	1	3	2	2	3	1	1	3	2	2	2	2	1	2	2	2	2	2	1	2	2	2	2	2	1	3	3	1	3	2	1	3	3	2
65	Active tDCS	2	3	1	2	3	1	2	3	2	2	2	2	2	3	1	2	2	1	2	3	2	3	2	1	2	3	1	2	2	1	3	2	1	2	2	1	2	3	2	2	2	1	2	3	3	2	2	1
67	Active tDCS	3	1	1	4	4	1	1	2	1	1	2	2	3	2	1	2	3	2	3	2	1	2	3	2	3	1	1	3	4	1	3	1	1	3	3	1	3	1	1	3	3	1	3	1	1	3	3	1
72	Active tDCS	2	2	1	2	2	2	3	1	1	3	3	1	2	2	1	2	2	2	2	2	1	2	2	2	2	3	2	1	2	1	2	2	1	2	2	1	3	1	1	2	2	2	3	1	1	2	2	2
74	Active tDCS	2	2	1	1	2	3	3	2	1	2	2	2	2	2	2	2	2	2	2	2	1	2	2	1	2	2	1	2	2	1	2	2	1	2	2	1	2	2	2	2	2	2	2	2	2	2	2	2
75	Active tDCS	4	1	1	4	3	1	3	2	1	3	3	1	3	2	1	3	4	1	3	1	1	4	4	1	4	1	1	4	4	1	4	1	1	4	4	1	3	2	1	3	4	1	2	2	1	2	3	1
76	Active tDCS	3	1	1	4	4	2	2	1	1	3	3	2	3	1	1	3	3	2	3	1	1	3	3	2	2	2	1	missing	2	2	2	2	1	3	2	2	3	2	2	3	3	2	3	2	1	1	2	2
77	Active tDCS	4	1	1	3	3	1	4	2	1	2	3	1	4	1	1	3	3	1	4	1	1	3	3	1	4	1	1	3	3	1	4	1	1	3	3	1	4	1	1	3	3	1	4	1	1	3	3	1
78	Active tDCS	3	2	1	3	3	1	2	2	1	2	3	1	3	2	1	2	3	1	2	1	1	3	3	1	3	1	1	3	3	1	3	2	1	2	3	1	3	1	1	3	3	1	3	1	1	3	3	1
79	Active tDCS	2	2	1	2	2	2	3	1	1	3	2	1	3	1	1	3	2	2	3	1	1	3	2	2	3	1	1	3	2	1	3	1	1	3	2	1	3	1	1	2	2	1	4	1	1	4	2	1
81	Active tDCS	2	2	1	2	2	3	3	2	1	3	2	2	3	2	1	3	2	3	3	2	1	2	2	3	3	2	1	2	2	3	3	1	1	2	3	3	2	2	2	2	2	3	3	2	1	3	3	3
84	Active tDCS	3	1	1	2	3	2	3	1	1	4	3	2	3	2	1	3	3	2	3	2	1	3	3	2	3	1	1	3	3	2	3	1	1	3	3	2	3	2	1	3	3	2	3	2	1	2	2	2
85	Active tDCS	2	2	1	2	2	2	3	2	1	2	2	1	3	1	1	2	2	2	3	2	1	2	2	2	3	2	1	3	3	2	3	1	1	3	3	2	3	1	1	3	2	2	3	1	1	3	3	2
87	Active tDCS	2	2	1	2	3	1	3	2	1	2	3	1	4	1	1	4	4	1	4	1	1	4	4	1	4	1	1	4	4	1	4	1	1	4	4	1	4	1	1	4	4	1	4	1	1	4	4	1
90	Active tDCS	3	2	1	2	3	1	3	2	1	3	4	1	4	2	1	3	3	1	3	2	1	3	3	1	3	2	1	3	3	1	3	2	1	2	3	1	3	2	1	3	3	1	3	2	1	3	3	1
93	Active tDCS	3	2	1	3	4	1	2	3	1	2	4	1	3	1	1	3	4	1	3	1	1	3	4	1	4	1	1	1	4	1	4	1	1	4	4	1	3	2	1	1	4	1	4	2	1	4	4	1
94	Active tDCS	4	1	1	3	4	1	3	2	1	2	4	1	3	1	1	3	4	1	3	1	1	3	4	1	4	1	1	3	4	1	3	2	1	3	4	1	3	2	1	3	4	1	3	2	1	3	4	1
95	Active tDCS	3	2	1	3	2	1	2	2	2	2	2	2	2	2	1	2	2	1	3	1	1	2	3	1	2	1	1	2	2	1	2	2	1	2	2	1	3	2	1	3	3	1	2	2	2	3	3	1
96	Active tDCS	3	1	1	2	2	3	3	2	1	2	2	2	3	1	1	2	3	2	3	2	1	2	1	2	2	3	1	1	2	3	2	2	1	2	2	3	3	2	1	3	2	2	3	2	1	3	3	2
98	Active tDCS	3	3	3	3	3	1	2	3	3	2	2	2	3	1	1	3	3	2	3	1	1	3	3	1	3	1	1	3	3	1	3	1	1	3	3	1	3	1	1	3	3	1	2	2	2	2	3	2
1	Sham	4	1	1	4	4	1	4	1	1	4	4	1	4	1	1	4	4	1	4	1	1	4	4	1	4	1	1	4	4	1	4	1	1	4	4	1	4	1	1	4	4	1	4	1	1	4	4	1
2	Sham	2	2	1	2	3	1	2	3	1	2	2	1	2	2	1	2	2	1	2	2	1	2	3	1	2	2	1	2	3	2	2	2	1	2	3	2	3	1	1	3	3	2	2	2	1	2	3	2
4	Sham	3	2	1	3	2	2	3	1	1	3	2	2	3	2	1	3	3	2	3	2	1	3	3	2	3	2	1	3	2	2	3	2	1	3	2	2	3	2	1	3	2	2	3	2	1	3	2	2
7	Sham	3	1	1	3	2	2	3	1	1	4	3	1	4	1	1	3	3	2	4	2	1	3	2	2	2	2	1	2	3	3	2	2	1	2	2	3	2	3	1	2	2	3	3	2	1	2	2	3
10	Sham	2	2	1	2	2	1	2	3	1	2	3	1	3	1	1	3	3	1	2	2	1	2	4	1	4	4	1	4	4	1	4	3	1	3	4	1	4	1	1	4	4	1	4	1	1	4	4	1
11	Sham	3	2	1	3	3	1	3	1	1	3	3	1	3	1	1	3	2	2	3	1	1	3	3	2	3	1	1	3	3	1	3	1	1	3	3	1	2	1	1	3	2	1	3	1	1	3	2	1
12	Sham	2	2	1	2	1	2	2	2	1	2	1	2	2	2	1	2	1	2	3	2	1	3	1	2	3	1	1	3	1	2	2	2	1	2	1	2	3	2	1	3	2	2	2	2	1	2	2	2
15	Sham	3	1	2	3	2	2	3	2	2	3	2	2	3	2	1	3	3	1	3	2	1	3	3	2	2	3	2	2	2	2	3	2	2	2	2	2	3	2	2	3	2	2	3	2	2	3	2	2
16	Sham	3	2	1	2	2	1	2	4	2	1	3	1	3	1	1	3	3	2	3	1	1	3	3	2	3	1	1	3	3	1	3	1	1	3	3	1	3	1	1	3	3	1	3	1	1	3	3	1
20	Sham	3	2	1	2	2	3	2	1	2	3	3	3	3	2	1	3	2	3	3	2	2	3	2	2	3	2	1	3	2	3	2	2	2	2	2	3	3	1	1	3	2	3	3	1	1	3	3	3
23	Sham	3	2	1	3	4	1	4	1	1	3	3	1	3	1	1	3	3	2	3	1	1	3	3	1	3	1	1	3	3	1	4	1	1	3	3	1	3	1	1	3	3	1	3	1	1	3	3	1
24	Sham	3	2	1	3	3	2	3	2	1	3	3	2	4	2	1	3	2	2	3	2	1	3	2	2	2	3	1	2	2	3	2	3	1	2	2	3	4	1	1	4	2	2	4	1	1	4	2	2
26	Sham	4	1	1	4	4	1	4	1	2	3	2	1	4	1	1	4	4	1	4	1	1	4	2	1	4	1	1	3	3	1	3	1	1	3	3	1	4	1	1	3	3	1	4	1	1	4	4	1
28	Sham	3	2	2	3	4	3	3	1	2	3	3	2	3	2	1	3	4	2	4	1	1	3	3	2	3	2	1	3	4	3	3	2	1	3	3	3	3	2	1	3	3	3	3	1	1	3	3	3
29	Sham	missing	missing	missing	missing	missing	missing	2	1	1	2	2	missing	2	2	1	2	2	1	2	2	2	2	2	1	2	3	2	2	2	2	2	2	2	2	3	2	missing	missing	missing	missing	missing	missing	missing	missing	missing	missing	missing	missing
32	Sham	2	3	1	1	2	2	1	3	3	1	1	2	2	2	1	1	1	3	2	2	1	1	1	2	2	2	1	1	2	2	2	3	2	1	2	2	2	3	1	1	2	3	2	2	1	1	1	2
35	Sham	3	1	1	3	4	2	2	3	1	2	2	2	2	2	1	2	2	3	3	2	1	3	3	2	3	2	1	3	3	2	2	4	2	2	3	3	3	2	1	3	3	2	3	2	1	3	3	2
36	Sham	4	1	1	4	4	1	4	1	1	4	4	1	3	1	1	3	3	1	3	1	1	3	3	1	3	1	1	3	3	1	3	1	1	3	3	1	3	1	1	3	3	1	3	3	1	3	3	1
37	Sham	3	1	1	3	3	1	3	2	1	2	3	1	3	2	1	2	3	1	2	2	1	1	1	1	3	1	1	3	3	1	2	2	1	2	2	1	3	2	1	3	3	1	2	2	1	2	2	1
38	Sham	3	1	1	3	3	1	2	2	1	2	3	1	3	1	1	3	3	1	2	1	1	3	3	1	3	1	1	3	3	1	3	1	1	3	3	1	3	1	1	3	3	1	3	1	1	3	3	1
42	Sham	3	2	2	2	3	3	3	2	2	2	3	2	1	2	2	1	2	2	1	2	2	2	2	2	1	2	3	1	2	3	2	3	2	1	1	2	1	3	3	1	1	2	2	3	3	1	2	2
46	Sham	2	2	2	2	2	3	2	2	1	1	2	2	2	2	1	2	2	2	2	2	1	2	2	2	2	2	2	2	1	2	2	2	2	2	1	2	1	3	missing	2	1	4	1	2	3	2	1	3
50	Sham	3	2	1	3	3	2	3	1	1	3	3	1	3	2	1	3	3	1	4	1	1	3	3	1	4	1	1	3	3	1	3	1	1	3	3	1	3	1	1	3	3	1	3	1	1	3	3	1
52	Sham	3	1	1	4	3	1	4	1	1	3	3	1	3	2	1	3	3	1	3	1	1	4	4	1	3	2	1	3	3	1	3	1	1	3	3	1	3	1	1	3	3	1	3	1	1	3	3	1
53	Sham	3	1	1	3	2	2	3	1	1	2	2	2	2	2	1	2	3	2	2	2	1	2	2	2	2	2	1	2	3	2	3	1	1	3	3	2	3	1	1	3	3	2	3	1	1	3	3	2
55	Sham	3	2	1	3	3	2	3	2	1	3	4	1	3	2	1	3	3	2	3	1	1	3	4	2	3	1	1	3	3	1	3	1	1	3	4	2	2	1	1	3	4	2	3	1	1	4	3	2
57	Sham	3	1	1	3	3	1	3	1	1	3	3	1	3	1	1	3	3	1	3	1	1	3	3	1	3	1	1	3	3	1	3	1	1	3	3	1	3	1	1	2	3	1	3	1	1	3	3	1
58	Sham	3	2	1	3	2	2	3	2	1	3	2	2	2	2	1	3	2	3	2	2	1	2	2	3	3	2	2	2	2	3	3	2	1	2	2	3	3	2	1	2	2	2	3	2	2	2	2	3
59	Sham	3	2	1	3	3	1	3	1	1	3	3	1	missing	missing	missing	missing	missing	missing	3	1	1	3	3	1	3	1	1	3	3	1	3	1	1	3	3	1	3	1	1	3	3	1	3	1	1	3	3	1
60	Sham	2	2	1	2	3	1	2	3	2	2	3	1	2	3	2	2	3	2	2	2	2	2	3	2	2	3	2	2	3	2	2	3	2	2	3	2	2	3	2	1	2	2	2	2	2	2	3	2
61	Sham	3	1	1	3	3	1	2	2	1	3	3	2	3	2	1	2	3	1	3	2	1	2	2	1	2	1	1	missing	2	3	1	3	2	1	2	3	3	1	1	3	3	2	3	2	1	2	3	1
62	Sham	4	1	1	3	4	1	4	1	1	4	4	1	4	1	1	3	4	1	4	2	1	4	4	1	4	1	1	4	4	1	4	1	1	4	4	1	4	1	1	4	4	1	4	1	1	4	4	1
63	Sham	2	2	1	2	2	2	3	1	1	3	3	1	2	2	1	2	3	1	2	2	1	3	3	1	2	2	1	2	2	2	3	1	1	3	3	1	3	1	1	3	3	2	3	2	1	3	3	1
64	Sham	3	1	1	3	3	1	3	1	1	3	3	1	3	1	1	3	3	1	3	1	1	3	3	1	3	1	1	3	1	3	3	1	1	3	3	1	3	1	1	3	3	1	3	1	1	3	3	1
66	Sham	3	2	1	3	3	1	3	1	2	3	3	2	3	2	2	3	2	2	3	2	2	3	3	2	3	1	2	3	3	2	3	2	2	3	3	1	3	1	2	3	3	1	3	2	2	3	3	1
68	Sham	3	1	1	3	3	1	3	1	1	3	3	1	3	1	1	3	2	1	3	1	1	3	2	1	3	1	1	3	2	1	3	1	1	3	2	1	3	1	1	3	2	1	3	1	1	3	2	1
69	Sham	3	2	1	3	3	1	2	2	2	2	2	1	3	1	1	3	3	1	3	1	1	4	4	1	3	1	1	2	3	1	4	1	1	3	3	1	3	1	1	3	3	1	4	2	2	3	4	1
70	Sham	3	2	1	2	2	1	3	2	1	2	2	1	3	2	1	2	3	1	3	2	1	2	3	1	3	2	1	2	3	1	3	2	1	2	3	1	2	2	1	2	2	1	2	2	1	2	2	1
71	Sham	missing	missing	missing	missing	missing	missing	4	1	1	4	3	1	3	1	1	3	3	1	3	1	1	3	3	1	3	1	1	3	3	1	3	1	1	3	3	1	3	1	1	3	3	1	3	1	1	3	3	1
73	Sham	2	3	2	2	2	3	2	2	2	2	2	3	3	2	2	3	3	2	3	2	2	3	3	2	2	2	2	2	2	3	2	2	2	2	2	3	3	2	2	3	2	2	3	2	2	3	2	2
80	Sham	3	1	1	4	3	1	3	1	1	3	4	1	3	1	1	3	3	1	4	1	1	3	3	1	4	1	1	3	4	1	4	1	1	3	4	1	3	1	1	3	4	1	3	1	1	3	4	1
82	Sham	3	2	1	3	4	1	3	2	1	3	4	1	4	1	1	4	4	1	4	1	1	4	4	1	4	1	1	4	4	1	4	1	1	4	4	1	3	2	1	3	4	1	4	1	1	4	4	1
83	Sham	3	2	2	2	3	1	2	3	2	2	3	2	3	2	1	3	3	2	3	2	2	3	3	2	4	1	1	1	3	2	2	1	1	3	2	2	3	1	1	3	3	2	2	2	2	1	2	2
86	Sham	2	2	1	2	3	1	2	2	2	3	3	1	2	2	1	2	3	1	2	2	1	2	3	1	2	2	1	2	2	1	2	2	1	2	3	1	2	2	1	2	2	2	2	2	1	2	2	2
88	Sham	3	2	1	3	2	2	2	1	2	2	2	1	3	2	1	3	2	1	1	2	1	2	2	1	3	2	1	2	1	2	1	3	1	2	1	2	2	2	1	3	2	2	1	2	1	2	2	2
89	Sham	2	3	1	2	2	3	1	3	2	1	2	3	1	3	2	1	1	3	1	3	1	2	1	3	2	2	1	2	3	1	2	2	1	2	2	1	2	3	1	2	2	2	2	2	1	2	2	2
91	Sham	3	1	1	3	3	1	3	1	1	3	2	1	3	1	1	3	3	1	3	1	1	3	3	1	3	2	1	2	2	1	2	2	1	2	3	1	3	1	1	3	3	1	3	1	1	3	3	1
92	Sham	4	1	1	4	3	2	3	2	1	3	3	2	4	1	1	3	2	2	3	2	1	2	2	2	4	1	1	3	2	2	3	2	1	2	2	2	3	2	1	3	2	2	2	2	1	2	2	2
97	Sham	missing	missing	missing	missing	missing	missing	3	2	1	3	2	2	2	2	1	2	2	2	2	2	1	2	2	2	2	2	1	2	2	2	2	2	1	2	2	2	2	2	1	2	2	2	3	2	1	2	2	2
[truncated: 13 more columns]
